# Supplementary material for: DNA Barcoding and Fertilization Strategies in Sideritis syriaca subsp. syriaca, a Local Endemic Plant of Crete with High Medicinal Value
Source: Int J Mol Sci. 2024 Feb 4;25(3):1891. doi: 10.3390/ijms25031891 (PMC10856587; doi:10.3390/ijms25031891)
Supplement: Supplementary file 1 [file ijms-25-01891-s001.zip]

Archive with 1 entries (1 files):
- ijms-2799551-supplementary.pdf
